# Supplementary material for: Health promotion with physiolytics: What is driving people to subscribe in a data-driven health plan
Source: PLoS One. 2020 Apr 15;15(4):e0231705. doi: 10.1371/journal.pone.0231705 (PMC7159238; doi:10.1371/journal.pone.0231705)
Supplement: S1 Dataset — (CSV) [file pone.0231705.s001.csv]

Gender	Age	Income	Health	INT1	INT2	INT3	INT4	IMP1	IMP2	IMP3	GOV1	GOV2	GOV3	SOC1	SOC2	SOC3	SOC4
2	2	2	1	3	4	3	4	3	2	3	4	3	3	1	2	1	2
1	2	3	1	3	3	2	3	3	3	4	4	4	3	2	3	3	2
2	1	3	1	3	3	3	3	3	3	3	4	3	4	1	1	2	2
1	1	1	1	2	3	2	3	3	3	3	4	4	4	3	2	3	3
1	1	3	1	3	4	2	2	3	2	2	3	4	3	1	1	1	1
2	1	2	1	4	2	2	4	3	3	3	3	3	3	3	2	3	3
1	2	1	1	2	3	3	3	3	2	3	4	3	3	2	1	2	1
2	3	2	1	1	1	1	1	1	1	1	1	1	1	1	1	1	1
1	3	1	1	2	2	2	2	2	1	1	3	3	2	3	2	2	1
2	1	3	1	3	2	3	1	3	3	3	2	5	2	2	2	1	2
2	2	2	1	3	3	3	3	2	2	2	3	3	4	1	1	1	1
1	1	1	1	2	3	3	1	2	1	2	3	3	2	2	2	2	1
1	2	3	1	2	3	2	2	3	3	2	3	3	2	2	2	3	3
2	2	2	1	2	1	2	3	2	5	5	4	2	2	2	1	2	2
1	1	1	2	2	2	2	2	2	2	2	2	2	2	3	3	1	1
1	1	1	1	3	3	3	3	3	3	3	3	2	3	1	1	1	2
2	1	1	1	3	4	3	1	3	3	3	2	3	2	3	3	2	2
2	1	3	1	2	2	1	2	3	3	3	4	2	3	2	3	4	4
1	2	1	1	3	2	3	2	2	5	5	3	5	5	3	3	1	1
1	1	3	1	2	2	2	2	2	3	3	3	3	2	2	3	3	3
1	1	3	1	3	3	3	3	4	3	4	3	4	3	1	1	2	2
2	2	1	1	3	3	2	1	4	2	3	4	3	3	3	2	2	2
1	1	3	1	2	4	2	2	2	2	1	3	3	2	3	2	1	3
1	2	1	1	2	2	2	1	2	2	3	3	2	2	4	4	4	4
1	1	1	1	3	4	2	1	3	3	3	3	4	4	2	3	2	2
1	1	1	1	3	3	3	1	2	2	2	2	1	2	2	2	2	2
1	1	1	1	3	2	3	1	4	3	3	3	2	3	3	1	2	2
1	1	3	1	3	3	3	1	2	2	2	4	3	3	1	1	1	1
1	1	3	3	3	3	4	2	2	2	2	2	2	2	2	2	2	2
1	1	2	1	2	2	2	2	2	2	2	2	2	2	3	3	4	3
1	2	1	1	2	3	3	3	3	3	3	4	2	3	2	2	2	2
1	2	3	1	2	3	2	4	4	3	2	1	1	1	4	1	4	3
2	2	2	1	2	2	2	2	5	5	5	3	3	3	4	3	5	5
2	2	1	1	2	3	3	2	3	2	2	4	1	2	3	2	1	3
2	1	2	1	2	3	3	3	4	3	3	2	3	3	1	1	2	3
2	2	3	1	3	3	3	3	3	3	3	3	3	3	1	1	2	1
1	2	1	1	4	4	4	4	5	4	4	4	4	4	1	1	1	1
1	3	3	1	3	2	2	3	3	2	3	4	4	4	1	1	1	2
2	1	1	1	3	3	5	2	5	5	5	3	2	2	3	3	4	2
1	1	2	1	4	4	3	4	4	4	3	3	4	4	1	1	1	1
2	3	2	1	2	2	2	1	2	3	2	3	1	2	2	1	2	2
1	3	3	2	4	4	4	4	1	1	1	3	3	3	1	1	1	1
1	3	1	1	2	1	2	1	3	3	3	4	3	3	3	3	3	4
1	3	3	1	4	3	3	2	3	3	3	2	3	4	3	2	2	2
1	3	3	1	3	3	5	3	4	4	4	2	3	3	1	1	1	2
1	3	1	1	2	4	3	1	1	2	2	1	1	1	4	3	4	3
2	1	1	1	1	1	1	1	1	1	1	1	1	1	4	4	4	5
2	3	3	1	4	3	3	2	3	2	2	3	3	3	2	2	2	2
1	3	3	1	3	2	2	1	2	2	2	4	3	3	2	2	2	2
1	2	1	1	2	3	2	1	1	1	1	2	3	2	3	2	3	3
2	3	3	2	1	1	2	2	1	1	1	3	4	3	3	1	3	3
2	2	1	1	2	2	2	3	3	3	2	2	2	2	2	2	3	3
1	1	1	3	4	2	2	1	3	2	2	1	2	3	1	2	4	4
1	1	3	1	5	4	5	5	4	4	4	4	4	4	5	5	4	5
2	2	3	3	3	3	3	5	2	2	2	3	3	3	1	2	1	2
2	2	1	3	3	2	2	2	4	4	3	3	2	3	2	1	1	2
1	1	1	2	3	4	4	3	3	3	3	1	2	2	2	2	1	3
1	1	3	2	1	1	2	1	5	5	1	1	1	1	2	4	4	1
2	3	1	2	4	3	3	3	3	3	3	4	4	3	1	1	1	1
1	2	1	1	3	2	2	2	3	2	2	2	2	3	3	2	3	4
1	2	1	3	3	3	1	2	3	2	3	4	4	3	2	2	1	2
2	1	3	1	2	2	2	1	2	2	2	4	2	3	4	4	5	3
1	2	2	3	2	3	2	2	3	3	3	2	2	2	2	3	3	3
2	3	1	2	3	3	4	4	3	3	4	4	4	4	1	1	1	1
1	1	1	1	2	2	2	2	2	2	3	1	2	2	3	3	3	2
1	2	3	1	3	2	2	2	4	4	3	3	2	3	2	1	1	2
2	2	3	2	3	4	4	3	3	3	3	1	2	2	2	2	1	3
1	3	2	3	2	2	2	2
1	3	1	3	1	1	2	1	5	5	1	1	1	1	2	4	4	1
1	3	2	2	4	3	3	3	3	3	3	4	4	3	1	1	1	1
1	2	3	2	2	2	2	3	2	2	2	1	2	2
1	3	1	1	3	2	2	2	3	2	2	2	2	3	3	2	3	4
2	3	1	3	3	3	1	2	3	2	3	4	4	3	2	2	1	2
2	3	3	3	2	2	2	1	2	2	2	4	2	3	4	4	5	3
2	2	2	1	2	3	2	2	3	3	3	2	2	2	2	3	3	3
1	2	3	3	3	3	4	4	3	3	4	4	4	4	1	1	1	1
1	1	2	2	2	2	2	2	2	2	3	1	2	2	3	3	3	2
2	3	2	2	3	4	3	2	5	5	5	3	3	3	2	2	2	2
2	1	3	2	3	3	2	2	3	3	3	3	3	4	1	1	1	2
2	1	1	1	3	3	3	3	3	3	3	4	3	4	1	1	1	2
1	1	2	1	4	3	3	2	3	3	2	3	3	3	1	1	1	1
2	1	2	1	2	3	3	1	2	2	2	3	4	4	1	1	2	2
2	1	1	3	4	3	3	4	3	4	4	4	3	3	1	1	1	2
1	1	1	1	3	3	2	3	3	3	3	2	2	3	2	2	2	2
1	1	2	1	2	3	2	2	3	3	3	3	2	2	2	2	2	3
1	2	2	2	4	3	3	3	2	2	2	4	4	4	1	1	1	1
2	2	3	2	3	2	3	1	2	2	3	4	2	3	4	3	4	4
2	1	1	2	3	3	3	2	4	3	4	2	4	3	2	1	2	2
1	1	3	1	3	3	3	2	3	3	3	4	3	4	2	2	1	2
2	2	1	1	3	2	2	2	2	2	2	3	3	3	2	2	2	3
2	3	1	1	2	4	2	2	2	2	1	2	2	1	3	3	2	1
2	1	3	1	2	2	2	2	3	3	5	1	2	1	4	3	3	2
2	2	1	2	3	3	3	4	5	5	5	4	4	4	2	2	2	2
2	3	3	3	3	3	2	2	2	2	2	3	3	2	3	3	2	2
2	2	2	3	3	3	2	4	4	4	4	3	3	4	2	1	1	1
1	1	2	3	3	2	3	4	4	4	4	4	3	4	2	1	1	2
2	2	3	3	3	3	3	3	3	3	3	4	3	3	2	2	2	2
2	2	3	2	1	2	1	1	1	1	5	1	1	1	4	3	3	4
2	3	3	1	4	4	3	3	4	3	4	4	4	4	2	1	1	2
1	1	2	3	2	2	3	2	3	3	3	3	3	3	1	1	1	2
1	1	2	1	3	3	2	3	3	3	3	4	3	4	2	3	2	3
2	3	2	1	4	4	3	4	4	3	4	4	4	4	1	1	2	2
2	1	2	3	3	3	3	2	3	3	3	3	3	3	2	1	2	1
2	3	1	1	3	4	2	4	3	3	3	4	4	3	1	1	2	2
1	2	1	1	2	3	3	1	3	3	3	2	2	2	2	1	2	3
1	1	1	1	3	3	3	4	3	3	3	3	3	3	2	1	2	1
1	1	3	1	3	2	3	3	3	3	3	4	4	3	1	1	2	2
2	1	2	1	4	4	4	2	3	3	4	3	4	4	2	1	2	3
2	3	1	1	1	3	2	2	3	3	3	2	3	2	1	2	4	4
1	1	3	1	3	3	4	3	3	2	3	4	3	4	1	1	2	2
2	3	3	1	4	4	4	4	4	4	4	4	4	4	1	1	1	1
1	1	2	1	2	3	2	2	2	2	2	3	4	2	2	1	2	2
2	2	1	1	3	3	2	3	3	2	2	4	3	3	2	2	1	2
2	3	3	1	2	3	2	3	2	2	3	3	3	3	3	3	2	2
1	3	1	3	3	3	3	2	3	3	3	2	1	2	3	1	2	2
1	2	3	3	3	3	2	2	3	2	2	5	2	5	2	2	3	3
2	2	2	1	1	3	1	3	3	2	3	3	3	3	3	2	2	3
2	3	1	1	2	2	1	2	3	2	2	1	1	1	1	2	2	3
1	3	2	1	3	3	2	3	3	3	3	4	2	3	1	2	1	1
2	2	1	1	4	4	2	4	3	5	3	3	3	3	1	1	2	1
1	2	2	1	4	3	4	3	3	3	3	4	4	4	1	1	1	1
2	1	1	1	3	3	2	3	2	2	4	3	2	3	2	1	1	2
2	3	2	1	4	4	3	3	4	3	3	4	4	4	1	2	2	2
2	1	3	1	4	1	2	3	5	5	5	4	4	4	2	1	1	1
1	1	1	1	3	3	3	3	4	4	3	3	3	3	3	1	2	2
2	2	1	1	3	4	3	3	3	2	3	3	2	3	2	2	1	2
1	2	3	1	2	3	2	1	4	3	3	3	2	2	1	2	3	3
1	3	3	1	3	3	3	2	4	3	3	3	5	2	2	2	2	2
1	2	3	1	2	3	2	1	4	2	3	4	4	4	1	2	1	2
2	1	2	1	4	4	4	3	4	4	4	4	4	4	1	1	1	1
2	3	1	1	4	3	2	3	4	3	3	2	2	2	1	1	1	2
1	2	2	1	5	3	2	3	5	5	5	4	4	4	2	1	1	2
2	3	2	1	2	3	1	2	2	2	2	2	2	1	3	3	2	2
1	3	2	1	4	4	4	3	4	4	4	4	4	4	1	1	1	2
1	1	1	1	3	3	3	3	3	3	3	3	3	2	1	2	2	3
1	3	1	1	3	3	4	1	3	2	3	4	3	3	1	1	2	2
1	2	2	1	2	3	3	1	3	2	2	2	3	2	1	1	2	2
2	3	2	1	3	4	4	3	4	4	4	3	4	3	1	1	1	1
1	2	2	1	2	3	2	1	1	1	1	2	2	2	3	3	2	2
1	1	1	1	5	1	2	3	2	2	2	3	3	3	5	3	3	4
1	1	1	1	3	4	3	2	3	3	3	2	2	3	2	1	2	3
2	2	2	1	2	4	3	2	3	3	3	3	3	3	2	1	2	2
1	3	2	1	3	2	2	3	4	4	4	1	2	2	1	1	2	2
2	2	1	1	3	4	3	3	3	3	3	3	3	3	1	2	2	2
1	1	1	1	2	2	1	2	2	2	2	2	3	2	2	3	2	3
1	3	1	1	3	3	2	2	4	3	3	3	4	2	3	1	4	3
1	1	2	1	3	3	3	2	1	1	1	3	3	3	2	2	3	2
2	3	3	1	3	3	3	3	1	1	1	4	4	4	1	1	2	1
2	1	2	1	2	3	2	1	1	1	1	3	2	3	2	2	3	3
1	1	1	1	3	3	3	3	3	4	4	3	3	3	1	1	1	1
1	1	2	1	3	2	3	3	2	4	4	4	4	4	1	1	1	1
1	1	1	1	3	3	3	2	3	3	3	4	3	3	2	2	3	2
1	2	2	1	2	2	2	2	3	2	3	3	2	3	3	2	2	2
2	1	2	1	3	3	2	2	3	2	3	2	3	2	3	2	1	3
1	2	2	1	3	4	3	2	3	4	4	3	4	4	2	2	1	2
1	1	2	1	1	2	2	2
1	2	2	2	3	3	3	3	3	3	4	4	4	4	1	1	1	1
2	2	2	1	3	3	2	2	3	3	3	3	2	3	1	1	2	2
2	3	2	1	3	3	3	3	4	3	4	3	3	4	1	1	1	1
1	1	1	1	3	3	3	3	2	2	2	4	3	2	2	1	2	2
